# Supplementary material for: Molecular and clinical features of papillary thyroid cancer in adult patients with a non-classical phenotype
Source: Front Endocrinol (Lausanne). 2023 Apr 12;14:1138100. doi: 10.3389/fendo.2023.1138100 (PMC10130378; doi:10.3389/fendo.2023.1138100)
Supplement: Supplementary file 5 [file Table_1.xlsx]

## Sheet: Sheet1
TABLE S1. Gene list of Onco-ThyroidTM panel
List of genes for somatic mutations, insertions, and deletions (SNV, InDel)
AKT1	EZH1	KRAS	SPOP	BRAF	GNAS	NRAS	TERT
CTNNB1	HRAS	PIK3CA	TP53	EIF1AX	TSHR	RET	ZNF148
List of genes for structure variations (SV)
AFAP1L2_RET	EML4_NTRK3	KIAA1549_BRAF	SQSTM1_RET	CCDC186_RET	IRF2BP2_NTRK1	OSBPL9_BRAF	THADA_LOC389473
EML4_ALK	BRAF_OSBPL9	SQSTM1_NTRK3	NTRK1_TPM3	GFPT1_ALK	CREB3L2_PPARG	THADA_IGF2BP3	PRKAR1A_RET
AKAP9_BRAF	ETV6_NTRK3	NCOA4_RET	STRN_ALK	CCDC6_RET	KIAA1217_RET	PAX8_PPARG	TPM3_NTRK1
