# Supplementary material for: Molecular and clinical features of papillary thyroid cancer in adult patients with a non-classical phenotype
Source: Front Endocrinol (Lausanne). 2023 Apr 12;14:1138100. doi: 10.3389/fendo.2023.1138100 (PMC10130378; doi:10.3389/fendo.2023.1138100)
Supplement: Supplementary file 6 [file Table_2.xlsx]

## Sheet: Sheet1
TABLE S2. Gene list of FusioncaptureTM panel
ABI1	ABL1	ABL2	ACSL6	ADCY9	AFF1	AFF3	AFF4
AKT3	ALK	ARHGAP26	ARHGEF12	ARID1A	ARNT	ASXL1	ASXL2
ATF1	ATF7IP	ATG5	ATIC	AUTS2	AXL	BAALC	BCAT1
BCL10	BCL11A	BCL11B	BCL2	BCL3	BCL6	BCL7A	BCL9
BCOR	BCR	BIRC3	BLNK	BMF	BRAF	BTG1	BTK
C15ORF65	C1orf43	CAMTA1	CARS	CBFA2T3	CBFB	CBL	CCNB3
CCND1	CCND2	CCND3	CD22	CD274	CD28	CD79B	CDK6
CDKN2A	CDX2	CEBPA	CEBPE	CEP85L	CHD1	CHIC2	CHMP2A
CHN1	CHST11	CIC	CIITA	CLP1	CLTC	CLTCL1	CNTRL
COL1A1	CREB1	CREB3L1	CREB3L2	CREBBP	CRLF2	CSF1	CSF1R
CSF3R	CTCF	CTLA4	CTNNB1	CUX1	DAZAP1	DDIT3	DDX10
DDX6	DEK	DENND3	DGKH	DNMT3A	DUSP22	DUX4	EBF1
EGFR	EIF2B1	EIF4A2	ELF4	ELL	ELMO1	ELN	EMC7
EML4	ENTPD1	EP300	EPOR	EPS15	ERBB2	ERG	ETS1
ETV1	ETV4	ETV5	ETV6	EWSR1	FBN3	FBRSL1	FBXW2
FBXW7	FCGR2B	FCRL4	FER	FEV	FGFR1	FGFR1OP	FGFR2
FGFR3	FIP1L1	FLI1	FLT3	FLT3LG	FNBP1	FOXO1	FOXO3
FOXO4	FOXP1	FSTL3	FUS	FUT8	GAS7	GATA2	GLI1
GLIS2	GMPS	GPHN	GPI	HAVCR2	HERPUD1	HEY1	HIP1
HIST1H4I	HLF	HMGA1	HMGA2	HNRNPUL1	HOXA10	HOXA11	HOXA13
HOXA3	HOXA9	HOXC11	HOXC13	HOXD11	HOXD13	HSP90AA1	HSP90AB1
IGHJ1	IKZF1	IKZF3	IL16	IL21R	IL2RB	IL3	IQGAP2
IRF4	IRS4	ITK	ITPKB	JAK1	JAK2	JAK3	JAZF1
KAT6A	KDM2B	KDM5A	KDM6A	KDSR	KIF5B	KLK11	KMT2A
KMT2D	KRAS	LASP1	LCK	LCP1	LMO1	LMO2	LPP
LRMP	LYL1	MAF	MAFB	MALT1	MAP2K4	MBNL1	MDS2
MECOM	MEF2D	MET	METRNL	MKL1	MLF1	MLLT1	MLLT10
MLLT11	MLLT3	MLLT4	MLLT6	MME	MN1	MNX1	MSI2
MSN	MTCP1	MUC1	MYB	MYBL1	MYC	MYH11	MYH9
NAB2	NACA	NBEA	NCOA2	NDRG1	NEK6	NF1	NF2
NFKB2	NIN	NKX2-1	NONO	NOTCH1	NOTCH2	NPM1	NR4A3
NRAS	NSD1	NSD2	NTRK1	NTRK2	NTRK3	NUMA1	NUP214
NUP98	NUTM2A	OLIG2	OMD	P2RY8	PAFAH1B2	PAX3	PAX5
PAX7	PBX1	PCM1	PCSK7	PDCD1	PDCD1LG2	PDE4DIP	PDGFB
PDGFRA	PDGFRB	PER1	PHF1	PICALM	PIM1	PIM3	PLAG1
PML	POU2AF1	PPFIBP1	PPP1CB	PRDM1	PRDM16	PRRC1	PRRX1
PSIP1	PSMB2	PSMB4	PTCH1	PTK2B	PTK7	PTPN1	PUM1
PVT1	RAB7A	RABEP1	RAD51B	RAF1	RALGDS	RANBP2	RAP1GDS1
RARA	RB1	RBM15	RCSD1	REEP5	RET	RHOH	RNF213
ROS1	RPL22	RPN1	RUNX1	RUNX1T1	RUNX2	SEC31A	SEPT5
SEPT6	SEPT9	SERPINA9	SET	SETBP1	SF3B1	SH3BP5	SH3GL1
SKI	SLAMF7	SLC1A2	SNRPD3	SNX29	SPI1	SQSTM1	SRSF3
SS18	SS18L1	SSBP2	SSX1	SSX2	SSX4	STAG2	STAT5B
STAT6	STIL	STRN3	SYK	TAF15	TAL1	TAL2	TBL1XR1
TCF12	TCF3	TCF7	TCL1A	TEC	TET1	TFE3	TFG
TFPT	TFRC	TLX1	TLX3	TMPRSS2	TNFRSF11A	TNIP1	TOP1
TP53	TP63	TPM3	TPM4	TPR	TRIM24	TRIM27	TRIP11
TTL	TYK2	USP6	VCP	VPS29	WHSC1L1	WT1	WWTR1
XIAP	YPEL5	YWHAE	ZAP70	ZBTB16	ZCCHC7	ZEB2	ZFAND3
ZMYM2	ZNF384	ZNF521
