# Supplementary material for: Molecular and clinical features of papillary thyroid cancer in adult patients with a non-classical phenotype
Source: Front Endocrinol (Lausanne). 2023 Apr 12;14:1138100. doi: 10.3389/fendo.2023.1138100 (PMC10130378; doi:10.3389/fendo.2023.1138100)
Supplement: Supplementary file 7 [file Table_3.xlsx]

## Sheet: Sheet1
TABLE S3. Clinicopathological Features and Molecular Characteristics of PTC patients with non-classical phenotype (n = 24 )
Case	Age/Sex	Size (cm)	Bilateral	Multifocality	VI	EE	Border	Growth pattern	TNM stage	Follow-up(mo)	fibrosis	TPOAB	BRAF V600E	Thyroid Panel	RNA Panel	WES variant count	TMB
1	50/F	1.5	Yes	Bilateral-Multifocal	No	No	Invasive	Microfollicular pattern	T1bN0bM0	AND(18)	++	normal	Negative	ETV6-NTRK3, E4:E14	ETV6-NTRK3, E4:E14	5	0.1645
2	28/F	1	No	Solitary	Yes	Yes	Invasive	Microfollicular pattern	T3bN1aM0	AND(49)	+	+++	Negative	ETV6-NTRK3, E4:E14	ETV6-NTRK3, E4:E14	4	0.1316
3	26/F	2	No	Solitary	No	No	Invasive	Microfollicular pattern	T1bN0aM0	NA	+	+++	Negative	ETV6-NTRK3, E4:E14	ETV6-NTRK3, E4:E14	7	0.2303
4	42/M	1.2	No	Solitary	Yes	Yes	Invasive	Solid growth pattern	T3bN1bM0	AND(96)	+++	normal	Negative	NCOA4-RET, E8:E12	NCOA4-RET, E8:E12	2	0.0658
5	60/F	1	No	Solitary	No	No	Invasive	Solid growth pattern	T1aN1aM0	NA	+++	normal	Negative	NCOA4-RET, E8:E12	NCOA4-RET, E8:E12	13	0.4276
6	45/F	2	Yes	Bilateral-Multifocal	Yes	No	Invasive	Solid growth pattern	T1bN1aM0	NA	+	+++	Negative	ETV6-NTRK3, E4:E14	ETV6-NTRK3, E4:E14	11	0.3618
7	28/F	1.5	No	Solitary	Yes	No	Invasive	Papillary pattern	T1bN1bM0	AND(86)	+	++	Negative	ETV6-NTRK3, E4:E14	ND	ND	-
8	51/M	2.2	No	Solitary	No	No	Invasive	Microfollicular pattern	T2N1aM0	NA	+++	NA	Negative	NCOA4-RET, E8:E12	ND	21	0.6908
9	44/F	1.6	No	Solitary	No	No	Invasive	Microfollicular pattern	T1bN0bM0	NA	+	normal	Negative	ETV6-NTRK3, E4:E14	ND	6	0.1974
10	42/M	7	No	Solitary	Yes	Yes	Partial encapsulated	Solid growth pattern	T3bN1bM0	AND(97)	+	NA	Negative	ETV6-NTRK3, E4:E14	ETV6-NTRK3, E4:E14	15	0.4934
11	56/F	2.5	No	Solitary	Yes	Yes	Invasive	Papillary pattern	T3bN1aM0	AND(53)	++	normal	Negative	Negative	ND	21	0.6908
12	27/M	2	No	Solitary	Yes	Yes	Invasive	Papillary pattern	T3bN1bM0	AND(86)	++	normal	Negative	Negative	ERC1-RET, E17:E12	ND	-
13	19/F	1.7	No	Solitary	Yes	No	Invasive	Solid growth pattern	T1bN0bM0	AND(114)	+++	NA	Negative	Negative	ND	ND	-
14	30/F	1.6	No	Solitary	Yes	No	Partial encapsulated	Microfollicular pattern	T1bN1aM0	AND(88)	++	+	Negative	Negative	KIAA1217-RET, E11:E9	12	0.3947
15	54/F	1.6	No	Solitary	Yes	No	Invasive	Solid growth pattern	T1bN0aM0	AND(30)	+++	+++	Negative	Negative	Negative	1	0.0329
16	50/F	1.6	No	Solitary	Yes	Yes	Invasive	Microfollicular pattern	T3bN0bM0	AND(100)	+++	normal	Negative	Negative	Negative	7	0.2303
17	70/F	1	No	Solitary	No	No	Invasive	Microfollicular pattern	T1aN0aM0	AND(21)	+	normal	Negative	Negative	TPR-NTRK1, E21:E10	8	0.2632
18	43/F	1.2	No	Solitary	No	No	Invasive	Microfollicular pattern	T1bN1aM0	AND(22)	+++	normal	Negative	Negative	NCOA4-RET, E9:E12	10	0.3289
19	33/F	1	No	Unilateral-Multifocal	No	No	Invasive	Papillary pattern	T1aN0aM0	AND(50)	+++	NA	Negative	ND	ND	ND	ND
20	51/F	1	No	Solitary	No	No	Invasive	Solid growth pattern	T1aN1aM0	AND(91)	+++	NA	Negative	ND	ND	ND	ND
21	33/M	2.3	No	Solitary	No	No	Invasive	Papillary pattern	T2N0bM0	NA	+	NA	Negative	ND	ND	ND	ND
22	55/F	2.5	No	Solitary	Yes	No	Invasive	Papillary pattern	T2N1aM0	AND(118)	+++	NA	Negative	ND	ND	ND	ND
23	52/F	1.5	No	Solitary	Yes	No	Invasive	Solid growth pattern	T1bN0aM0	AND(36)	+++	NA	Negative	ND	ND	ND	ND
24	22/F	1.8	No	Solitary	Yes	No	Invasive	Microfollicular pattern	T1bN1bM0	AND(127)	+++	NA	Negative	ND	ND	ND	ND
Footnotes: F, female; M, male; LVI, lymphatic vessel invasion; EE, extrathyroidal extension; AND, alive no disease; NA, not available; TPOAB, thyroid peroxidase antibody; ND, no detection.
