# Supplementary material for: Molecular and clinical features of papillary thyroid cancer in adult patients with a non-classical phenotype
Source: Front Endocrinol (Lausanne). 2023 Apr 12;14:1138100. doi: 10.3389/fendo.2023.1138100 (PMC10130378; doi:10.3389/fendo.2023.1138100)
Supplement: Supplementary file 8 [file Table_4.xlsx]

## Sheet: Sheet1
TABLE S4. Clinical and Pathologic Features of PTC patients with normal phenotype (n = 416 Patients)
Case	Age	Sex	Size (cm)	Multifocality	Nodal	Extrathyroidal Extension	Vascular Invasion	RFS (TIME)	RFS (status）	BRAF V600E
Control_1	36	male	1.2	Bilateral-Multifocal	N1a		No	4	recurrence	positive
Control_10	57	male	3	Bilateral-Multifocal	N0	present	No	24	recurrence	Negative
Control_11	44	female	2.5	Bilateral-Multifocal	N1b		No	25	recurrence	positive
Control_12	38	male	5	Solitary	N1b	present	Yes	27	recurrence	positive
Control_13	45	female	1.5	Solitary	N0		Yes	28	recurrence	Negative
Control_14	51	female	1.5	Solitary	N1a		No	31	recurrence	Negative
Control_15	18	female	2.5	Solitary	N0	present	No	36	recurrence	positive
Control_16	48	female	1.5	Bilateral-Multifocal	N0		No	36	recurrence	positive
Control_17	27	male	2	Bilateral-Multifocal	N1b	present	No	38	recurrence	Negative
Control_18	20	female	3	Bilateral-Multifocal	N1b	present	Yes	40	recurrence	Negative
Control_19	37	female	2.3	Bilateral-Multifocal	N0		No	41	recurrence	positive
Control_2	51	female	1.5	Bilateral-Multifocal	N1b		No	4	recurrence	Negative
Control_20	40	female	2	Solitary	N1a		Yes	41	recurrence	positive
Control_21	33	female	1.2	Solitary	N1a		No	43	recurrence	Negative
Control_22	27	female	1.5	Solitary	N1a		No	48	recurrence	Negative
Control_23	28	female	1	Bilateral-Multifocal	N0		No	67	recurrence	positive
Control_24	69	male	4.5	Solitary	N1b	present	Yes	69	recurrence	positive
Control_25	25	female	2.5	Solitary	N1a		No	83	recurrence	Negative
Control_26	41	male	4	Bilateral-Multifocal	N1b	present	No	95	recurrence	positive
Control_3	59	female	1.5	Bilateral-Multifocal	N0		No	6	recurrence	positive
Control_4	25	female	2.5	Solitary	N1b		No	7	recurrence	Negative
Control_5	70	female	1.5	Solitary	N1b		No	7	recurrence	positive
Control_6	49	female	1.5	Bilateral-Multifocal	N1b		No	8	recurrence	positive
Control_7	19	female	2.5	Solitary	N1a		No	12	recurrence	Negative
Control_8	72	male	1.5	Solitary	N0		No	15	recurrence	positive
Control_9	54	male	1.8	Solitary	N1a		No	24	recurrence	Negative
Control_100	33	female	1	Bilateral-Multifocal	N0		No	62.7333	AND	positive
Control_101	33	female	1.1	Solitary	N1a		No	95.2667	AND	Negative
Control_102	33	male	1.2	Solitary	N1a		No	60.8333	AND	positive
Control_103	33	male	1.3	Solitary	N0		No	93.3667	AND	Negative
Control_104	33	female	1.5	Solitary	N0		No	66.5333	AND	Negative
Control_105	33	female	1.5	Solitary	N1b		No	58.9667	AND	Negative
Control_106	33	female	2	Bilateral-Multifocal	N1a		No	72.4	AND	positive
Control_107	33	male	2	Solitary	N0		No	65.5	AND	positive
Control_108	33	male	2.3	Solitary	N0		No	67.7333	AND	Negative
Control_109	33	male	4.7	Solitary	N1a	present	No	53.9333	AND	positive
Control_110	34	female	1.4	Solitary	N0		No	77.1667	AND	positive
Control_111	34	female	1.4	Solitary	N0		No	62.0333	AND	positive
Control_112	34	female	1.5	Unilateral-Multifocal	N1a		No	94.3	AND	Negative
Control_113	34	female	1.8	Solitary	N1a		No	73.9	AND	positive
Control_114	34	female	2.1	Solitary	N0	present	No	73.7667	AND	positive
Control_115	34	female	2.7	Solitary	N0	present	Yes	78.9	AND	Negative
Control_116	34	female	3.5	Solitary	N0	present	No	68.6333	AND	positive
Control_117	35	female	1	Solitary	N1a		No	88.4667	AND	positive
Control_118	35	male	1	Solitary	N1a	present	No	62.0333	AND	positive
Control_119	35	male	1.2	Bilateral-Multifocal	N1a		No	62.2667	AND	Negative
Control_120	35	male	1.3	Solitary	N0		No	73.7667	AND	positive
Control_121	35	female	1.4	Bilateral-Multifocal	N1a		No	62.9333	AND	positive
Control_122	35	female	1.5	Solitary	N0		No	72.8	AND	positive
Control_123	35	female	2	Solitary	N1a		No	82.8667	AND	positive
Control_124	35	female	2	Unilateral-Multifocal	N0		No	74.4	AND	positive
Control_125	35	male	NA	Solitary	N1a		No	54.5667	AND	positive
Control_126	36	male	1	Solitary	N0		No	58.8333	AND	positive
Control_127	36	female	1	Solitary	N0		No	54.0667	AND	positive
Control_128	36	female	1.1	Solitary	N1a		No	55.2333	AND	positive
Control_129	36	male	1.2	Solitary	N0		No	74.4	AND	positive
Control_130	36	male	1.4	Solitary	N1a		No	82.5667	AND	Negative
Control_131	36	female	1.4	Solitary	N0	present	No	73.2	AND	positive
Control_132	36	male	1.7	Bilateral-Multifocal	N1a	present	No	86.7667	AND	Negative
Control_133	36	female	1.8	Solitary	N1a		No	57.2333	AND	positive
Control_134	36	female	2	Bilateral-Multifocal	N1a		No	60.9	AND	positive
Control_135	36	female	2	Solitary	N0	present	No	59.8	AND	positive
Control_136	36	female	2.2	Solitary	N0		No	64.9333	AND	positive
Control_137	36	female	2.3	Solitary	N0		No	60.6	AND	positive
Control_138	36	female	2.5	Solitary	N0		Yes	67.7333	AND	positive
Control_139	36	male	5	Solitary	N1b	present	No	58.1667	AND	positive
Control_140	37	male	1	Solitary	N0		No	84.0333	AND	Negative
Control_141	37	female	1	Bilateral-Multifocal	N1a		No	80.7667	AND	positive
Control_142	37	female	1	Solitary	N1b	present	No	70.6333	AND	positive
Control_143	37	male	1	Solitary	N1a		No	54.7667	AND	positive
Control_144	37	female	1.3	Solitary	N0		No	94.9	AND	positive
Control_145	37	female	1.3	Solitary	N0		No	83.8333	AND	positive
Control_146	37	female	1.5	Bilateral-Multifocal	N1a		No	77.7333	AND	positive
Control_147	37	male	1.5	Solitary	N1a		No	60.7	AND	positive
Control_148	37	male	1.5	Solitary	N1a		No	58.5	AND	positive
Control_149	37	male	1.5	Unilateral-Multifocal	N1b		No	54.5333	AND	positive
Control_150	37	female	1.7	Solitary	N1b		No	59.7	AND	positive
Control_151	38	female	1	Bilateral-Multifocal	N1a	present	No	62.5667	AND	positive
Control_152	38	female	1	Solitary	N1a		No	83.0333	AND	positive
Control_153	38	female	1	Solitary	N0		No	70.4667	AND	Negative
Control_154	38	female	1.1	Bilateral-Multifocal	N0		No	85.8333	AND	positive
Control_155	38	female	1.1	Solitary	N0		No	67.7	AND	positive
Control_156	38	female	1.2	Solitary	N1a		No	76.0667	AND	positive
Control_157	38	female	1.2	Solitary	N0		No	59.2333	AND	positive
Control_158	39	male	1	Solitary	N0		No	93.7333	AND	Negative
Control_159	39	female	1	Solitary	N1b		No	66.5667	AND	positive
Control_160	39	female	1.3	Solitary	N0		No	68.4	AND	positive
Control_161	39	female	1.5	Bilateral-Multifocal	N1a		No	73.2	AND	positive
Control_162	39	male	1.5	Solitary	N0		No	66.0667	AND	Negative
Control_163	39	male	1.7	Bilateral-Multifocal	N1a		No	55.1333	AND	positive
Control_164	39	male	1.8	Solitary	N0		No	56.2	AND	positive
Control_165	39	female	2	Unilateral-Multifocal	N1b		No	88.2667	AND	positive
Control_166	40	female	1	Solitary	N0		No	79.3667	AND	positive
Control_167	40	female	1.2	Solitary	N1a		No	79.3667	AND	positive
Control_168	40	female	1.2	Solitary	N1a		No	68.5333	AND	positive
Control_169	40	male	1.5	Solitary	N1b		No	58.1667	AND	Negative
Control_170	40	male	1.5	Unilateral-Multifocal	N0		Yes	55.7333	AND	Negative
Control_171	40	female	2.5	Solitary	N1a		No	66	AND	positive
Control_172	40	male	2.7	Solitary	N1a	present	No	67.7	AND	positive
Control_173	40	male	3.2	Solitary	N1a		No	73.3333	AND	positive
Control_174	40	female	6	Solitary	N0	present	Yes	89.9	AND	Negative
Control_175	41	female	1	Solitary	N0		No	63.7	AND	positive
Control_176	41	female	1	Solitary	N0		No	62.0333	AND	positive
Control_177	41	male	1	Solitary	N0		No	82.6	AND	positive
Control_178	41	female	1.2	Bilateral-Multifocal	N0		No	86.3667	AND	positive
Control_179	41	male	1.2	Unilateral-Multifocal	N1a		No	58.5333	AND	positive
Control_180	41	female	1.2	Bilateral-Multifocal	N1a		No	55.3	AND	positive
Control_181	41	female	1.4	Bilateral-Multifocal	N1a	present	No	66.7667	AND	positive
Control_182	41	male	1.4	Solitary	N0		No	60.1333	AND	Negative
Control_183	41	female	1.6	Solitary	N0		No	75.3333	AND	positive
Control_184	41	female	1.6	Solitary	N0		No	62	AND	positive
Control_185	41	female	1.8	Solitary	N1a		Yes	87.9333	AND	Negative
Control_186	41	female	2	Solitary	N1a		No	90.0333	AND	positive
Control_187	41	female	2	Bilateral-Multifocal	N0		No	85.8	AND	positive
Control_188	41	female	2.5	Bilateral-Multifocal	N1b	present	No	79.7667	AND	positive
Control_189	41	male	2.5	Solitary	N1a	present	No	79.6333	AND	positive
Control_190	42	male	1	Solitary	N0		No	58.1333	AND	positive
Control_191	42	female	1	Solitary	N1a		No	55.9333	AND	positive
Control_192	42	female	1	Unilateral-Multifocal	N0		No	91.4	AND	positive
Control_193	42	female	1	Solitary	N0		No	60.6333	AND	Negative
Control_194	42	male	1.2	Solitary	N1a		No	78.6667	AND	Negative
Control_195	42	female	1.2	Solitary	N0		No	58.3	AND	positive
Control_196	42	female	1.3	Solitary	N1a		No	88.0333	AND	positive
Control_197	42	female	1.5	Solitary	N1a		No	86.7333	AND	Negative
Control_198	42	female	1.5	Solitary	N0		No	85.5667	AND	positive
Control_199	42	male	1.6	Solitary	N1a	present	No	66.9667	AND	positive
Control_200	42	female	1.7	Solitary	N0	present	No	74.4667	AND	positive
Control_201	42	male	7	Solitary	N1b	present	Yes	80.4667	AND	Negative
Control_202	43	female	1	Solitary	N0		No	88.0333	AND	Negative
Control_203	43	male	1	Unilateral-Multifocal	N1a	present	No	71.4667	AND	positive
Control_204	43	female	1	Solitary	N0		No	62.9333	AND	positive
Control_205	43	female	1.1	Solitary	N0		No	90.9333	AND	Negative
Control_206	43	male	1.2	Bilateral-Multifocal	N1a		No	65.4	AND	positive
Control_207	43	male	1.5	Solitary	N1a		No	88.1333	AND	positive
Control_208	43	female	1.5	Solitary	N0		Yes	87.3	AND	Negative
Control_209	43	female	1.5	Solitary	N0		No	58.7667	AND	Negative
Control_210	43	female	1.8	Bilateral-Multifocal	N1a	present	No	69.3333	AND	positive
Control_211	43	female	1.9	Solitary	N1a		Yes	85.8	AND	Negative
Control_212	43	female	2	Bilateral-Multifocal	N0		No	89.0667	AND	positive
Control_213	44	male	1	Solitary	N0		No	54.4333	AND	positive
Control_214	44	female	1.1	Unilateral-Multifocal	N1a		No	84.2	AND	positive
Control_215	44	female	1.2	Solitary	N0		No	77.9333	AND	positive
Control_216	44	female	1.2	Solitary	N0		No	71.4333	AND	positive
Control_217	44	female	1.4	Solitary	N1b		No	90.0333	AND	positive
Control_218	44	female	1.5	Solitary	N0		No	84.1667	AND	positive
Control_219	44	female	1.5	Bilateral-Multifocal	N0		No	59.7	AND	positive
Control_220	44	female	1.6	Solitary	N0		Yes	94.8	AND	Negative
Control_221	44	female	1.8	Solitary	N0		No	72.1667	AND	positive
Control_222	44	female	1.8	Solitary	N1a		Yes	54.3667	AND	positive
Control_223	44	female	2.5	Unilateral-Multifocal	N0		No	82.7667	AND	positive
Control_224	45	female	1	Solitary	N0	present	No	61.3	AND	Negative
Control_225	45	male	1	Bilateral-Multifocal	N0		No	66.4333	AND	positive
Control_226	45	male	1	Bilateral-Multifocal	N1a		No	55.4667	AND	positive
Control_227	45	female	1.1	Solitary	N0		No	72.3	AND	positive
Control_228	45	female	1.2	Bilateral-Multifocal	N0		No	71.8	AND	positive
Control_229	45	female	1.2	Bilateral-Multifocal	N0		No	65.9667	AND	positive
Control_230	45	female	1.3	Unilateral-Multifocal	N1a	present	No	85.1	AND	Negative
Control_231	45	male	1.3	Solitary	N1a		No	60.2333	AND	positive
Control_232	45	male	1.4	Solitary	N1b		No	71.1667	AND	positive
Control_233	45	female	1.5	Solitary	N1a	present	No	72.8	AND	positive
Control_234	45	female	1.7	Solitary	N0		No	65.7333	AND	positive
Control_235	45	female	2	Solitary	N0		No	80.6667	AND	Negative
Control_236	45	female	2.1	Solitary	N0		No	95.8333	AND	positive
Control_237	45	female	2.1	Solitary	N0		Yes	59.1	AND	positive
Control_238	45	male	2.3	Bilateral-Multifocal	N1b	present	No	67.8333	AND	Negative
Control_239	45	female	3	Bilateral-Multifocal	N0	present	No	85.2333	AND	positive
Control_240	45	female	7	Unilateral-Multifocal	N0	present	Yes	82.6333	AND	Negative
Control_241	46	female	1	Solitary	N0		No	67.1667	AND	positive
Control_242	46	male	1	Solitary	N0		No	95.6	AND	positive
Control_243	46	female	1	Solitary	N0		No	86.7333	AND	Negative
Control_244	46	male	1.5	Solitary	N1a		No	95.4	AND	positive
Control_245	46	female	1.5	Bilateral-Multifocal	N0		No	78	AND	positive
Control_246	46	female	1.8	Bilateral-Multifocal	N1a	present	No	54.7667	AND	positive
Control_247	46	male	2	Bilateral-Multifocal	N1a	present	No	82.7667	AND	Negative
Control_248	46	male	2	Solitary	N1a		No	68.5333	AND	Negative
Control_249	46	female	2	Solitary	N0		No	59.6667	AND	positive
Control_250	46	female	2.2	Solitary	N0		No	91.4333	AND	positive
Control_251	47	female	1	Bilateral-Multifocal	N1a		No	79.1	AND	positive
Control_252	47	female	1	Unilateral-Multifocal	N1a		No	92.8667	AND	positive
Control_253	47	male	1	Solitary	N1a		No	80.1	AND	positive
Control_254	47	female	1	Solitary	N0		No	75.7667	AND	positive
Control_255	47	female	1.3	Solitary	N0		No	88.6	AND	positive
Control_256	47	male	1.3	Unilateral-Multifocal	N1a		No	58.3	AND	positive
Control_257	47	female	1.6	Bilateral-Multifocal	N0		No	97.1333	AND	Negative
Control_258	47	female	1.8	Solitary	N0		No	86.5	AND	positive
Control_259	47	female	2.4	Solitary	N0		Yes	92.3333	AND	Negative
Control_260	47	male	2.8	Solitary	N0		No	85.1333	AND	positive
Control_261	48	female	1	Bilateral-Multifocal	N0		No	77.1667	AND	positive
Control_262	48	male	1	Solitary	N1a		No	72.0667	AND	positive
Control_263	48	male	1	Solitary	N0		No	62.9667	AND	positive
Control_264	48	female	1.1	Solitary	N1a		No	79.3667	AND	Negative
Control_265	48	female	1.1	Bilateral-Multifocal	N0		Yes	73.9	AND	Negative
Control_266	48	female	1.2	Bilateral-Multifocal	N0		No	72.0333	AND	positive
Control_267	48	female	1.3	Bilateral-Multifocal	N1a		No	63.6333	AND	positive
Control_268	48	male	1.4	Bilateral-Multifocal	N1a		No	73.6667	AND	positive
Control_269	48	female	1.4	Solitary	N0		No	55.9333	AND	positive
Control_27	17	female	2.4	Bilateral-Multifocal	N0		No	71.6	AND	Negative
Control_270	48	female	1.8	Solitary	N0		No	55.8333	AND	positive
Control_271	48	female	1.9	Solitary	N0		Yes	84.7333	AND	Negative
Control_272	48	male	2.2	Solitary	N0	present	No	79.0333	AND	positive
Control_273	48	female	2.5	Solitary	N0		No	95.9333	AND	positive
Control_274	48	female	3	Solitary	N1b	present	No	81.9667	AND	Negative
Control_275	48	female	4.5	Solitary	N1a	present	No	73.2	AND	positive
Control_276	48	male	NA	Solitary	N0		No	95.6333	AND	positive
Control_277	49	female	1.1	Bilateral-Multifocal	N0		No	56.4333	AND	positive
Control_278	49	female	1.3	Bilateral-Multifocal	N1a		No	59	AND	positive
Control_279	49	female	1.5	Solitary	N0		No	92.1	AND	positive
Control_28	18	male	1.3	Solitary	N1a		No	58.9667	AND	positive
Control_280	49	male	1.5	Solitary	N0		No	66.8	AND	positive
Control_281	49	female	1.5	Solitary	N0		No	60.3667	AND	positive
Control_282	49	male	1.5	Solitary	N0		No	57.8	AND	positive
Control_283	49	female	2	Solitary	N0		No	58.8333	AND	Negative
Control_284	49	female	2.5	Solitary	N1a		No	73.9	AND	positive
Control_285	50	female	1	Solitary	N1a		No	74.1333	AND	positive
Control_286	50	male	1.1	Bilateral-Multifocal	N1a		No	84.4	AND	Negative
Control_287	50	male	1.1	Solitary	N1a		No	74.1333	AND	positive
Control_288	50	female	1.4	Solitary	N1a	present	No	77.8667	AND	positive
Control_289	50	male	1.5	Solitary	N0		No	91.3	AND	Negative
Control_29	18	female	1.8	Bilateral-Multifocal	N0		No	80.6667	AND	positive
Control_290	50	female	1.5	Bilateral-Multifocal	N0	present	No	85.1	AND	positive
Control_291	50	female	1.6	Solitary	N0	present	No	67.1667	AND	Negative
Control_292	50	female	1.8	Solitary	N0		No	86.6333	AND	positive
Control_293	50	female	2	Unilateral-Multifocal	N0		Yes	81.2333	AND	Negative
Control_294	50	male	2.5	Solitary	N0		No	64.3667	AND	positive
Control_295	51	female	1	Unilateral-Multifocal	N1a		No	87.5	AND	Negative
Control_296	51	female	1	Bilateral-Multifocal	N0		No	68.6333	AND	positive
Control_297	51	female	1	Solitary	N1a		No	58.1667	AND	Negative
Control_298	51	female	1	Solitary	N0		No	54.9	AND	positive
Control_299	51	male	1.2	Bilateral-Multifocal	N0		No	76.2333	AND	positive
Control_30	19	female	1.7	Solitary	N0		No	93.5667	AND	Negative
Control_300	51	female	1.4	Solitary	N0		No	56.4333	AND	positive
Control_301	51	female	1.5	Solitary	N0	present	No	62.9333	AND	positive
Control_302	51	female	1.9	Unilateral-Multifocal	N1a		No	84.1667	AND	positive
Control_303	51	male	2	Solitary	N0	present	No	72.0667	AND	positive
Control_304	51	male	2.2	Solitary	N1a	present	No	75.1333	AND	Negative
Control_305	51	female	3	Solitary	N0	present	No	60.4667	AND	positive
Control_306	51	female	NA	Bilateral-Multifocal	N0	present	Yes	95.4	AND	Negative
Control_307	52	male	1	Solitary	N0		No	67.9333	AND	positive
Control_308	52	female	1.6	Bilateral-Multifocal	N0		No	67.9667	AND	positive
Control_309	52	female	1.7	Solitary	N0	present	No	59.4667	AND	Negative
Control_31	19	female	3.5	Solitary	N1a		Yes	82.1667	AND	positive
Control_310	52	female	3	Solitary	N0	present	Yes	87.4333	AND	positive
Control_311	52	female	5	Bilateral-Multifocal	N1b	present	Yes	91.6667	AND	Negative
Control_312	53	female	1	Bilateral-Multifocal	N1a		No	88.7	AND	positive
Control_313	53	female	1.1	Solitary	N0		No	58.7333	AND	positive
Control_314	53	female	1.2	Solitary	N0		No	69.3333	AND	positive
Control_315	53	female	1.2	Solitary	N0	present	No	69.0333	AND	positive
Control_316	53	female	1.4	Solitary	10		No	58.2667	AND	positive
Control_317	53	female	1.5	Bilateral-Multifocal	N1a		No	94.6667	AND	Negative
Control_318	53	female	1.5	Solitary	N1a	present	No	59.1	AND	positive
Control_319	53	female	1.9	Solitary	N0	present	No	73.7667	AND	positive
Control_32	21	female	1	Solitary	N1a		No	60.4333	AND	positive
Control_320	53	male	2	Bilateral-Multifocal	N1a		No	61.5333	AND	positive
Control_321	53	female	2.2	Solitary	N0	present	No	68.5667	AND	positive
Control_322	53	female	2.4	Solitary	N0		No	92.8	AND	positive
Control_323	53	female	3	Bilateral-Multifocal	N1a		No	93.8667	AND	positive
Control_324	53	female	3	Solitary	N0		Yes	72.0667	AND	Negative
Control_325	53	female	4	Solitary	N1b		No	95.9667	AND	Negative
Control_326	54	female	1	Solitary	N0		No	69.1333	AND	Negative
Control_327	54	female	1.1	Solitary	N1a		No	90.9333	AND	Negative
Control_328	54	female	1.3	Bilateral-Multifocal	N1a		No	92.3333	AND	Negative
Control_329	54	male	1.3	Solitary	N1a		No	55.9333	AND	Negative
Control_33	21	male	1.4	Solitary	N1a		No	61.1333	AND	positive
Control_330	54	female	1.7	Solitary	N0		No	84.7667	AND	positive
Control_331	54	female	1.9	Solitary	N0		Yes	75.1667	AND	Negative
Control_332	54	female	1.9	Bilateral-Multifocal	N0		No	55.9333	AND	positive
Control_333	54	female	3	Unilateral-Multifocal	N0		No	80	AND	Negative
Control_334	55	female	1	Solitary	N0		No	92.8	AND	Negative
Control_335	55	female	1	Bilateral-Multifocal	N0	present	No	83.8333	AND	positive
Control_336	55	female	1	Solitary	N1a		No	59.2	AND	positive
Control_337	55	female	1.1	Solitary	N0		No	77.5333	AND	Negative
Control_338	55	male	1.9	Bilateral-Multifocal	N1a		Yes	93.0667	AND	Negative
Control_339	55	female	1.9	Solitary	N1a		No	65.4	AND	positive
Control_34	22	female	1.6	Solitary	N1a		No	59.4333	AND	Negative
Control_340	55	female	2.5	Solitary	N1a		Yes	70.7	AND	Negative
Control_341	56	female	1	Solitary	N1a		No	95.4	AND	positive
Control_342	56	female	1	Solitary	N0		No	87.7	AND	Negative
Control_343	56	female	1	Unilateral-Multifocal	N0		No	74.7	AND	Negative
Control_344	56	female	1	Solitary	N0		No	55.6	AND	positive
Control_345	56	female	1.2	Bilateral-Multifocal	N0		No	71.8	AND	positive
Control_346	56	female	2	Solitary	N0	present	No	71.6	AND	positive
Control_347	56	male	2.4	Solitary	N1b		No	58.7333	AND	positive
Control_348	57	female	1	Solitary	N0	present	No	94.1	AND	Negative
Control_349	57	female	1	Bilateral-Multifocal	N1a		No	72.2667	AND	positive
Control_35	22	female	1.8	Solitary	N1b		Yes	94.1	AND	Negative
Control_350	57	male	1	Solitary	N0		No	69.7	AND	positive
Control_351	57	male	1.5	Solitary	N1a	present	No	72.2667	AND	positive
Control_352	57	female	2	Solitary	N1b		No	88.8667	AND	positive
Control_353	57	female	2.5	Solitary	N0		No	69.6	AND	positive
Control_354	58	female	1	Solitary	N0		No	68.0667	AND	positive
Control_355	58	female	1.2	Solitary	N0		No	88.8667	AND	Negative
Control_356	58	male	1.2	Solitary	N1b	present	Yes	60.8667	AND	positive
Control_357	58	female	1.2	Solitary	N0		No	56.2667	AND	positive
Control_358	58	female	1.2	Bilateral-Multifocal	N0		No	55.3333	AND	positive
Control_359	58	female	1.3	Solitary	N0		No	58.7667	AND	positive
Control_36	22	female	2	Solitary	N0		No	70.6333	AND	positive
Control_360	58	female	1.4	Solitary	N0		Yes	55.8333	AND	Negative
Control_361	58	male	1.5	Solitary	N0		No	57.9333	AND	positive
Control_362	59	female	1	Solitary	N0		No	91.2667	AND	positive
Control_363	59	female	1	Solitary	N0		No	84.7333	AND	positive
Control_364	59	female	1	Solitary	N1a	present	No	70.9	AND	positive
Control_365	59	female	1	Solitary	N0		No	63.7333	AND	positive
Control_366	59	female	1.3	Unilateral-Multifocal	N1a		No	58.0667	AND	positive
Control_367	59	female	1.5	Solitary	N0		No	88.9333	AND	positive
Control_368	59	female	1.5	Bilateral-Multifocal	N1b	present	No	66.7667	AND	positive
Control_369	59	female	1.8	Solitary	N0		No	91.5333	AND	positive
Control_37	24	male	1.2	Unilateral-Multifocal	N1b		No	71.8667	AND	positive
Control_370	60	male	1	Solitary	N0		No	77.0333	AND	positive
Control_371	60	female	1	Solitary	N0	present	No	67.3667	AND	positive
Control_372	60	male	1	Solitary	N0		No	56.1667	AND	positive
Control_373	60	female	1.1	Unilateral-Multifocal	N1a		No	55.1333	AND	positive
Control_374	60	female	1.3	Solitary	N0	present	No	64.3333	AND	positive
Control_375	60	male	1.4	Unilateral-Multifocal	N1a		No	58.7333	AND	positive
Control_376	60	male	1.5	Bilateral-Multifocal	N1b		No	67.6333	AND	positive
Control_377	60	female	2.4	Solitary	N1a		No	76.8	AND	positive
Control_378	60	female	3	Solitary	N1a		No	54.1667	AND	positive
Control_379	60	female	3.3	Solitary	N1a	present	No	76.2333	AND	positive
Control_38	24	female	1.5	Bilateral-Multifocal	N1a		No	58.1	AND	Negative
Control_380	60	female	5.3	Solitary	N1b	present	No	90.9333	AND	Negative
Control_381	61	female	1.1	Solitary	N0		No	96.4333	AND	positive
Control_382	61	male	1.1	Bilateral-Multifocal	N0		No	66.3333	AND	positive
Control_383	61	male	1.5	Bilateral-Multifocal	N1b	present	No	75.6	AND	Negative
Control_384	62	female	1	Bilateral-Multifocal	N1a		No	57.1333	AND	positive
Control_385	62	female	1.5	Solitary	N1a		No	53.9667	AND	positive
Control_386	62	female	1.8	Solitary	N0		No	57.1333	AND	positive
Control_387	62	female	2	Bilateral-Multifocal	N0	present	Yes	61.4	AND	NA
Control_388	62	male	2.6	Solitary	N1b	present	No	85.7	AND	positive
Control_389	63	female	1.7	Bilateral-Multifocal	N1a		No	61.5667	AND	positive
Control_39	24	male	2.6	Bilateral-Multifocal	N1b		Yes	55.5667	AND	Negative
Control_390	63	female	3	Bilateral-Multifocal	N0		No	70.5333	AND	positive
Control_391	64	female	1	Solitary	N0		No	91.8667	AND	Negative
Control_392	64	female	1.4	Solitary	N0	present	No	60.1333	AND	positive
Control_393	64	male	1.5	Bilateral-Multifocal	N0		No	60.4333	AND	positive
Control_394	64	male	3.8	Solitary	N1b	present	No	82.6	AND	positive
Control_395	65	female	1.3	Solitary	N0		No	73.9333	AND	positive
Control_396	65	male	2.5	Bilateral-Multifocal	N0		No	89.9	AND	positive
Control_397	65	female	3	Bilateral-Multifocal	N0	present	No	67.6333	AND	positive
Control_398	66	female	1	Bilateral-Multifocal	N0		No	57.2333	AND	positive
Control_399	66	female	2.1	Solitary	N1b		No	56.9667	AND	positive
Control_40	25	male	1.5	Solitary	N0		No	73.5	AND	positive
Control_400	67	male	3.2	Bilateral-Multifocal	N1a	present	No	70.4	AND	positive
Control_401	68	female	1.5	Unilateral-Multifocal	N0		No	61.0667	AND	positive
Control_402	69	male	1.3	Solitary	N1a		No	62.1	AND	positive
Control_403	69	female	2	Solitary	N0		No	61.8667	AND	positive
Control_404	69	female	2	Solitary	N0	present	No	54.4	AND	positive
Control_405	70	male	1.1	Solitary	N0		Yes	58.3	AND	Negative
Control_406	70	female	1.2	Solitary	N0		No	85.1	AND	positive
Control_407	70	female	2.5	Bilateral-Multifocal	N0	present	No	85.8667	AND	positive
Control_408	73	female	1.2	Bilateral-Multifocal	N0		No	59	AND	positive
Control_409	74	male	1.8	Solitary	N1a		No	83.7333	AND	positive
Control_41	25	male	1.5	Solitary	N1a		No	63.5333	AND	positive
Control_410	74	female	2.5	Solitary	N0	present	No	60.3667	AND	positive
Control_411	75	female	1.6	Solitary	N0	present	No	83.3667	AND	positive
Control_412	76	male	1.3	Bilateral-Multifocal	N1a		No	90.9667	AND	Negative
Control_413	77	female	2.3	Solitary	N0	present	No	69.3333	AND	positive
Control_414	77	female	2.3	Solitary	N0		No	67.0333	AND	positive
Control_415	77	male	4	Solitary	N1a	present	No	59.7667	AND	positive
Control_416	81	male	NA	Solitary	N0		No	97.3	AND	positive
Control_42	25	female	4.5	Solitary	N0		No	80.3	AND	Negative
Control_43	26	female	1	Solitary	N1a		No	86.0667	AND	positive
Control_44	26	male	1.3	Unilateral-Multifocal	N0		No	58.5667	AND	positive
Control_45	26	female	1.5	Bilateral-Multifocal	N1a		No	63.7333	AND	positive
Control_46	26	female	2	Solitary	N0		No	69.9667	AND	positive
Control_47	27	female	1	Solitary	N0		Yes	65.6	AND	Negative
Control_48	27	female	1.5	Solitary	N1a	present	No	63.6667	AND	positive
Control_49	27	female	1.5	Solitary	N0		No	57.2333	AND	positive
Control_50	27	female	2	Solitary	N0		No	56.2	AND	positive
Control_51	27	male	3.3	Solitary	N0		No	64.4333	AND	positive
Control_52	27	female	NA	Solitary	N1a		No	96.4	AND	Negative
Control_53	28	female	1	Bilateral-Multifocal	N0		No	66.4333	AND	positive
Control_54	28	male	1	Solitary	N0		No	58.9667	AND	positive
Control_55	28	female	1.2	Solitary	N1a		No	89.0667	AND	Negative
Control_56	28	female	1.2	Solitary	N1a		No	79.5333	AND	Negative
Control_57	28	female	1.2	Solitary	N1a		No	61.0667	AND	positive
Control_58	28	female	1.5	Solitary	N0		No	88.5	AND	positive
Control_59	28	male	1.5	Solitary	N0		No	81.9667	AND	Negative
Control_60	28	male	2.5	Solitary	N1a		No	83.6	AND	positive
Control_61	29	female	1	Bilateral-Multifocal	N1a		No	56.4	AND	positive
Control_62	29	female	1.1	Solitary	N1a		No	81.6333	AND	Negative
Control_63	29	female	1.5	Bilateral-Multifocal	N0		No	85.8333	AND	Negative
Control_64	29	female	1.6	Solitary	N1a		No	58.0333	AND	positive
Control_65	29	female	1.7	Bilateral-Multifocal	N0		No	55.4667	AND	positive
Control_66	29	male	1.8	Solitary	N1b		No	86.1	AND	Negative
Control_67	29	female	2.7	Solitary	N1a		No	57.8	AND	Negative
Control_68	30	male	1	Unilateral-Multifocal	N1b		No	57.1667	AND	positive
Control_69	30	female	1	Solitary	N1a		No	76.7667	AND	positive
Control_70	30	female	1.1	Solitary	N1a		No	82.0667	AND	positive
Control_71	30	female	1.2	Solitary	N0		No	88.7	AND	positive
Control_72	30	female	1.2	Solitary	N0		No	60.6	AND	positive
Control_73	30	male	1.3	Bilateral-Multifocal	N1a		No	62.3667	AND	positive
Control_74	30	male	1.4	Solitary	N0		No	67.0333	AND	positive
Control_75	30	female	1.5	Solitary	N0		No	55.8333	AND	positive
Control_76	30	female	1.6	Solitary	N1a		No	55.0667	AND	Negative
Control_77	30	female	1.7	Solitary	N1a		No	96.1	AND	Negative
Control_78	30	male	2.2	Solitary	N1a	present	No	60	AND	positive
Control_79	30	male	2.4	Solitary	N1b		No	78.3333	AND	Negative
Control_80	31	female	1	Solitary	N0		No	78.3333	AND	positive
Control_81	31	female	1	Solitary	N0		No	54.1667	AND	positive
Control_82	31	female	1.6	Solitary	N1b		No	95.1667	AND	Negative
Control_83	31	female	1.7	Solitary	N1a	present	No	86.7667	AND	positive
Control_84	31	female	1.7	Solitary	N0		Yes	58.7667	AND	Negative
Control_85	31	female	2	Solitary	N1a		No	86.7333	AND	positive
Control_86	31	female	2	Bilateral-Multifocal	N0		No	80.2333	AND	Negative
Control_87	31	female	2.5	Solitary	N1a		No	54.6333	AND	positive
Control_88	31	female	3	Solitary	N1a		No	95	AND	positive
Control_89	31	female	3	Solitary	N1a		No	92.3333	AND	positive
Control_90	32	male	1	Solitary	N1a		No	59.7667	AND	positive
Control_91	32	female	1	Solitary	N0		No	55.0333	AND	positive
Control_92	32	female	1.3	Unilateral-Multifocal	N0		No	97.4667	AND	positive
Control_93	32	female	1.3	Unilateral-Multifocal	N1b		No	53.9667	AND	positive
Control_94	32	female	1.5	Solitary	N1a		No	75.3667	AND	positive
Control_95	32	male	1.5	Solitary	N0		Yes	63.0333	AND	Negative
Control_96	32	female	1.6	Solitary	N1a	present	No	62.1333	AND	positive
Control_97	32	female	2.3	Solitary	N1a		No	63.7333	AND	Negative
Control_98	33	female	1	Bilateral-Multifocal	N1a	present	No	86.7333	AND	positive
Control_99	33	female	1	Unilateral-Multifocal	N1a		No	59	AND	positive
