# Supplementary material for: Molecular and clinical features of papillary thyroid cancer in adult patients with a non-classical phenotype
Source: Front Endocrinol (Lausanne). 2023 Apr 12;14:1138100. doi: 10.3389/fendo.2023.1138100 (PMC10130378; doi:10.3389/fendo.2023.1138100)
Supplement: Supplementary file 9 [file Table_5.xlsx]

## Sheet: Sheet1
TABLE S5. Molecular Characteristics of of the Non-classical Phenotype group
Case	BRAF V600E	Thyroid_Panel	RNA_Panel	WES_variant_count	WES_TMB
1	Negative	ETV6-NTRK3, E4:E14	ETV6-NTRK3, E4:E14	5	0.164474
2	Negative	ETV6-NTRK3, E4:E14	ETV6-NTRK3, E4:E14	4	0.131579
3	Negative	ETV6-NTRK3, E4:E14	ETV6-NTRK3, E4:E14	7	0.230263
4	Negative	NCOA4-RET, E8:E12	NCOA4-RET, E8:E12	2	0.0657895
5	Negative	NCOA4-RET, E8:E12	NCOA4-RET, E8:E12	13	0.427632
6	Negative	ETV6-NTRK3, E4:E14	ETV6-NTRK3, E4:E14	11	0.361842
7	Negative	ETV6-NTRK3, E4:E14	ND	ND	-
8	Negative	NCOA4-RET, E8:E12	ND	21	0.690789
9	Negative	ETV6-NTRK3, E4:E14	ND	6	0.197368
10	Negative	ETV6-NTRK3, E4:E14	ETV6-NTRK3, E4:E14	15	0.493421
11	Negative	Negative	ND	21	0.690789
12	Negative	Negative	ERC1-RET, E17:E12	ND	-
13	Negative	Negative	ND	ND	-
14	Negative	Negative	KIAA1217-RET, E11:E9	12	0.394737
15	Negative	Negative	Negative	1	0.0328947
16	Negative	Negative	Negative	7	0.230263
17	Negative	Negative	TPR-NTRK1, E21:E10	8	0.263158
18	Negative	Negative	NCOA4-RET, E9:E12	10	0.328947
19	Negative	ND	ND	ND	ND
20	Negative	ND	ND	ND	ND
21	Negative	ND	ND	ND	ND
22	Negative	ND	ND	ND	ND
23	Negative	ND	ND	ND	ND
24	Negative	ND	ND	ND	ND
Footnotes: ND, no detection
